# Supplementary material for: Differentiation between Glioblastoma Multiforme and Primary Cerebral Lymphoma: Additional Benefits of Quantitative Diffusion-Weighted MR Imaging
Source: PLoS One. 2016 Sep 15;11(9):e0162565. doi: 10.1371/journal.pone.0162565 (PMC5025144; doi:10.1371/journal.pone.0162565)
Supplement: S1 File — (ZIP) [file pone.0162565.s001.zip]

Archive with 9 entries (6 files):
- PlosONE Supporting Files/
- PlosONE Supporting Files/PlosOne GBM Data.xls
- __MACOSX/
- __MACOSX/PlosONE Supporting Files/
- __MACOSX/PlosONE Supporting Files/._PlosOne GBM Data.xls
- PlosONE Supporting Files/PlosOne PCL Data.xls
- __MACOSX/PlosONE Supporting Files/._PlosOne PCL Data.xls
- PlosONE Supporting Files/PosOne GBM PLC ADC gradient of Edema.xls
- __MACOSX/PlosONE Supporting Files/._PosOne GBM PLC ADC gradient of Edema.xls
