# Supplementary material for: Differentiation between Glioblastoma Multiforme and Primary Cerebral Lymphoma: Additional Benefits of Quantitative Diffusion-Weighted MR Imaging
Source: PLoS One. 2016 Sep 15;11(9):e0162565. doi: 10.1371/journal.pone.0162565 (PMC5025144; doi:10.1371/journal.pone.0162565)
Supplement: S1 File — (ZIP) [file pone.0162565.s001.zip › PlosONE Supporting Files/PlosOne GBM Data.xls]

## Sheet: GBM
Age	Gender	Pathology	Pre-treatment CT	Major CT Findings (density and enhancement)	Treatment(OP,C/T,R/T)	Progression of residual tumor or Recurrence	Metastasis at diagnosis	Tumor size (cm)	Tumor Location	Tumor Margin	Multiplicity	Daughter nodule	Tumor necrosis	DWI and ADC in necrosis area (signal and value)	DWI and ADC in edema area (signal and value)	DWI and ADC in most enhanced area (signal and value)
65	F	Glioblastoma multiforme, WHO grade IV	Yes	Hypodense mass with severe perifocal edema and cortical hemorrhage	OP	Yes	NO	6cm	Left temporo-parietal lobe	Irregular	NO	NO	Yes	DWI:Low ADC:1.24	DWI: Low ADC 1.62	DWI: High ADC: 1.12
64	F	Glioblastoma multiforme, WHO grade IV	Yes	CECT: Irregular isodense tumor with enhancement and severe perifocal edema	OP, R/T	Yes	NO	5.4cm	Left frontal	Irregular	NO	NO	Yes	DWI:Low ADC:1.74	DWI: Iso ADC 1.37	DWI: High ADC: 0.78
49	F	Glioblastoma multiforme, WHO grade IV	Yes	Isodense mass with perifocal edema	OP, C/T	Yes	NO	3cm	Lt high frontotparietal	Irregular	NO	NO	Yes	DWI:Low ADC:2.37	DWI: Iso ADC 1.36	DWI: High ADC: 1.17
59	M	Glioblastoma multiforme, WHO grade IV	Yes	Irregular hypodense mass with severe perifocal edema	OP, R/T	Yes	NO	5.6cm	Right parietal	Irregular	NO	NO	Yes	DWI:Low ADC:1.73	DWI: Iso ADC: 1.58	DWI: High ADC: 0.98
70	F	Glioblastoma multiforme, WHO grade IV	Yes	Irregular hypodense mass with hemorrhage and severe perifocal edema	OP, C/T, R/T	Yes	NO	6.3cm	Right fronto-temporo-parietal	Irregular	NO	NO	Yes	DWI:Low ADC:2.79	DWI: Iso ADC 1.84	DWI: High ADC: 1.08
83	F	Glioblastoma multiforme, WHO grade IV	Yes	Irregular hypodense mass with severe perifocal edema	OP	Yes	NO	6.4cm	Right frontal	Irregular	NO	NO	Yes	DWI:Low ADC:1.27	DWI: Iso ADC:1.56	DWI: High ADC: 0.81
66	F	Glioblastoma multiforme, WHO grade IV	Yes	CECT:mass lesion at right temporal with central calcified spots and mild enhancement	OP, R/T	NO	NO	7.5cm	Right temporal	Smooth	NO	NO	Yes	DWI:Low ADC:0.97	DWI: Iso ADC:0.88	DWI: High ADC: 0.73
58	M	Glioblastoma multiforme, WHO grade IV	Yes	CECT:mixed cystic and solid portion with extensive perifocal edema and enhancement	R/T	NO	NO	6.6cm	Left occipital	Irregular	NO	NO	Yes	DWI:Low ADC:1.54	DWI: Iso ADC:1.71	DWI: High ADC: 1.07
52	M	Glioblastoma multiforme, WHO grade IV	No		OP, C/T, R/T									non-available	non-available	non-available
42	M	Glioblastoma multiforme, WHO grade IV	No		OP, C/T, R/T									non-available	non-available	non-available
77	F	Glioblastoma multiforme, WHO grade IV	Yes	CECT:multifocal large enhancing mass	R/T	Yes	NO	5.6cm	Rt temporo-parietal, Rt basal ganglia, genu of corpus callosum, and around bil. Frontal horns.	Irregular	Yes	NO	Yes	DWI:Low ADC:1.51	DWI: Iso ADC:1.44	DWI: High ADC: 0.92
71	F	Glioblastoma multiforme, WHO grade IV	Yes	Mildly hyperdense lesion with extensive perifocal edema	OP, C/T, R/T	Yes	NO	3.6cm	Lt high frontotparietal parasagittal region	Irregular	NO	NO	Yes	DWI:Low ADC:1.95	DWI: Iso ADC:1.39	DWI: Iso ADC:1.18
61	F	Glioblastoma multiforme, WHO grade IV	Yes	Ill-defined mass with calcification and perifocal edema	OP, R/T				Right high parietal region					non-available	non-available	non-available
80	M	Glioblastoma multiforme, WHO grade IV	Yes	Heterogeneous mass with scattered hemorrhagic foci and perifocal edema	OP	Yes	NO	6.0cm	Right frontal	Irregular	NO	NO	Yes	DWI:Low	DWI:Iso	DWI:High
58	F	Glioblastoma multiforme, WHO grade IV	Yes	Heterogeneous tumor mass with intratumoral necrosis and perifocal edema	OP, C/T, R/T	Yes	NO	7.6cm	Left BG, insula, temporal lobe, midbrain, upper pons, and lateral ventricular occipital horn/trigone	Irregular	NO	Yes	Yes	DWI:Low ADC:1.54	DWI: Iso ADC:1.61	DWI: low ADC:1.41
41	M	Glioblastoma multiforme, WHO grade IV	Yes	CECT:Mixed cystic and soft mass with hemorrhage and enhancing soft tissue part	OP	Yes	NO	1.4cm	Left frontal	Irregular	NO	NO	Yes	DWI:Low ADC:2.51	DWI: Iso ADC:1.41	DWI: High ADC: 0.91
53	M	Glioblastoma multiforme, WHO grade IV	Yes	Heterogeneous mass with extensive perifocal edema	OP, C/T, R/T	Yes	NO	4.5cm	Right fronto-temporo-parietal	Irregular	NO	NO	Yes	DWI:Low ADC:1.52	DWI: Iso ADC:1.91	DWI: Iso ADC:1.09
70	M	Glioblastoma multiforme, WHO grade IV	Yes	Heterogeneous mass with hemorrhagic change and perifocal edema	OP, C/T, R/T	Yes	NO	2.2cm	Left parietal	Irregular	NO	NO	Yes	DWI:High ADC:1.17	DWI:Low ADC:1.36	DWI: High ADC:1.06
50	M	Glioblastoma multiforme, WHO grade IV	Yes	Hypodense lesion with peripheral rim enhancement and previous internal hemorrhage	OP, C/T, R/T	NO	NO	2.3cm	Left frontal	Smooth	NO	NO	Yes	DWI:Low ADC:0.98	DWI:High ADC:1.34	DWI:High ADC:0.85
60	F	Glioblastoma multiforme, WHO grade IV	Yes	Hypodense nodular lesion with thick wall enhancement and central necrosis	OP, C/T, R/T	Yes	NO	2.1cm	left temporal	Smooth	NO	Yes	Yes	DWI:Low ADC:1.47	No obvious edema	DWI:High ADC:1.02
43	M	Glioblastoma multiforme, WHO grade IV	Yes	CECT:Heterogeneous mass with enhancement and perifocal edema	OP, C/T, R/T	Yes	NO	7.5cm	Right frontal	Irregular	NO	Yes	Yes	DWI:High ADC:1.03	DWI:High ADC:0.85	DWI:High ADC:0.94
72	M	Glioblastoma multiforme, WHO grade IV	Yes	CECT:Hypodense mass with rim enhancement and necrosis	OP, C/T, R/T	Yes	NO	6.6cm	Right parietal and bilateral splenium of the corpus callosum	Irregular	NO	Yes	Yes	DWI:Low ADC:2.02	No obvious edema	DWI:High ADC:1.08
72	M	Glioblastoma multiforme, WHO grade IV	Yes	CECT:Heterogeneous mass with enhancement and severe perifocal edema	OP, C/T, R/T	Yes	NO	5cm	Right frontotemporal	Irregular	Irregular	NO	Yes	DWI:Low ADC:2.45	DWI: Iso ADC:1.4	DWI:High ADC:0.79
47	M	Glioblastoma multiforme, WHO grade IV	Yes	Hypodense lesion with cortical hemorhage and perifocal edema	R/T	Yes	NO							non-available	non-available	non-available
70	F	Glioblastoma multiforme, WHO grade IV	Yes	Heterogeneous mass with perifocal edema and minimal SAH	OP, C/T, R/T	Yes	NO	3.8cm	Rt frontal lobe and Rt temporal lobe	Irregular	Yes	NO	Yes	DWI:Low ADC:2.45	DWI: Iso ADC:1.43	DWI:High ADC:0.82
52	M	Glioblastoma multiforme, WHO grade IV	Yes	CECT:Heterogeneous mass with calcification, enhancement, and severe perifocal edema	OP, C/T, R/T	Yes	NO	5.7cm	Right frontal	Irregular	NO	NO	Yes	DWI:Low ADC:2.62	DWI: Iso ADC:1.29	DWI:High ADC:1.26
57	F	Glioblastoma multiforme, WHO grade IV	No		OP, C/T, R/T	Yes	NO	4.9cm	Left parasagittal frontal and parietal	Smooth	Yes	NO	Yes	DWI:Low No ADC	DWI: Iso	DWI:High
55	M	Glioblastoma multiforme, WHO grade IV	Yes	CECT:Heterogeneous mass with enhancement and severe perifocal edema	OP, C/T, R/T	Yes	NO	4cm	Left frontotemporal	Irregular	NO	NO	Yes	DWI:Low ADC:1.86	DWI: Low ADC:1.99	DWI:High ADC:1.17
43	M	Glioblastoma multiforme, WHO grade IV	Yes	CECT:Heterogeneous mass with enhancement and severe perifocal edema	OP, C/T, R/T	Yes	NO	2.4cm	Left temporal lobe, left insula, left BG, and left frontoparietal cortex	Irregular	Yes	NO	Yes	DWI:Low ADC:1.69	DWI: Low ADC:1.37	DWI:High ADC:0.78
42	M	Glioblastoma multiforme, WHO grade IV	No	CECT:Heterogeneous mass with enhancement and severe perifocal edema	OP, R/T	Yes	NO	7.1cm	Left frontal	Irregular	NO	NO	Yes	DWI:Iso No ADC	DWI: Iso	DWI:High
62	F	Glioblastoma multiforme, WHO grade IV	Yes	CECT:one hyperdense mass with enhancement and another hypodense mass with rim enhancement	C/T, R/T	Yes	NO	2.8cm, 2cm	Left frontal and occipital	Smooth	Yes	NO	Yes	DWI:Low ADC:1.52	DWI: Iso ADC:0.93	DWI:High ADC:1.08
32	F	Glioblastoma multiforme, WHO grade IV	Yes	CECT:hyperdense mass with enhancement	OP, C/T, R/T	Yes	NO	6.5cm	Midline, bifrontal and corpus callosum	Irregular	NO	NO	Yes	DWI:Low ADC:2.46	DWI: Iso ADC:1.8	DWI:High ADC:0.6
36	F	Glioblastoma multiforme, WHO grade IV	Yes	CECT:Heterogeneous mass with enhancement and severe perifocal edema	OP, R/T	Yes	NO	7.8cm	Rt frontotemporoparietal, pons, midbrain, and basal ganglion	Irregular	Yes	NO	Yes	DWI:Low ADC:2.1	DWI: Iso ADC:1.86	DWI:High ADC:0.91
66	M	Glioblastoma multiforme, WHO grade IV	Yes	CECT:Heterogeneous mass with enhancement and severe perifocal edema	OP, C/T, R/T	Yes	NO	4.5cm	Left parieto-occipital	Irregular	NO	Yes	Yes	DWI:High ADC:1	DWI: Iso ADC:1.95	DWI:High ADC:1.23
30	M	Glioblastoma multiforme, WHO grade IV	Yes	CECT:Hypodense mass with enhancement and severe perifocal edema	OP	Yes	NO	2.1cm	Lt temporal, thalamocapsular, and Rt high frontoparietal	Irregular	Yes	Yes	Yes	DWI:High ADC:1.06	DWI: Iso ADC:1.55	DWI:High ADC:0.76
37	F	Glioblastoma multiforme, WHO grade IV	No		OP, C/T, R/T	NO	NO	3.2cm	Rt medial temporal	Irregular	NO	NO	Yes	DWI:Low No ADC	DWI: Iso	DWI: High
54	M	Glioblastoma multiforme, WHO grade IV	Yes	CECT:Heterogeneous mass with enhancement and severe perifocal edema	OP, C/T, R/T	Yes	NO	6.0cm	Lt temporoparietal, callosal splenium, and left striatocapsular	Irregular	NO	NO	Yes	DWI:Low ADC:2.43	DWI: Iso ADC:1.58	DWI:High ADC:0.72
52	M	Glioblastoma multiforme, WHO grade IV	Yes	CECT:Heterogeneous mass with enhancement and severe perifocal edema	OP, C/T, R/T	Yes	NO	4cm	Rt parietal	Irregular	NO	NO	Yes	DWI:Iso ADC:1.37	DWI: Iso ADC:1.56	DWI: Iso ADC:1.25
59	M	Glioblastoma multiforme, WHO grade IV	Yes	CECT:Heterogeneous mass with enhancement and necrosis	OP	Yes	NO	6.7cm	Lt parietal, corpus callosum	Irregular	NO	Yes	Yes	DWI:High ADC:1.03	DWI: High ADC:1.09	DWI:High ADC:0.62
72	F	Glioblastoma multiforme, WHO grade IV	Yes	CECT:Hypodense mass with rim enhancement, necrosis, and severe perifocal edema	OP	Yes	NO	6.6cm	Left frontal	Irregular	NO	NO	Yes	DWI:Low ADC:2.53	DWI: Iso ADC:1.79	DWI:High ADC:1.18
67	F	Glioblastoma multiforme, WHO grade IV	Yes	Heterogeneous mass with severe perifocal edema	OP, C/T, R/T	Yes	NO	4.5cm	Rt superior temporal gyrus	Irregular	NO	NO	Yes	DWI:Low ADC:1.91	DWI: Low ADC:2.06	DWI:High ADC:0.87
58	M	Glioblastoma multiforme, WHO grade IV	Yes	Hypodense mass with severe perifocal edema	OP, R/T	Yes	Yes	4.7cm	Lt temporooccipital	Irregular	NO	NO	Yes	DWI:Low ADC:2.39	DWI: Iso ADC:1.65	DWI:High ADC:1.05
60	F	Glioblastoma multiforme, WHO grade IV	Yes	Heterogeneous mass with mild calcification and severe perifocal edema	OP, C/T, R/T	Yes	NO	6.0cm	Right frontal and right anterior callosal body	Irregular	NO	Yes	Yes	DWI:Iso ADC:0.85	DWI: Low ADC:1.94	DWI:Iso ADC:0.89	1
72	F	Glioblastoma multiforme, WHO grade IV	Yes	CECT:Hypodense mass with rim enhancement, necrosis, and severe perifocal edema	OP, C/T, R/T	Yes	NO	4cm and 5cm	Left frontal and temporo-pareital	Irregular	Yes	NO	Yes	DWI:Low ADC:1.37	DWI: Iso ADC:1.8	DWI:High ADC:1.02
71	M	Glioblastoma multiforme, WHO grade IV	Yes	CECT:Heterogeneous mass with mild enhancement and severe perifocal edema	OP, C/T, R/T	Yes	NO	5.8cm	Left temporal-occipital-parietal and left callosal splenium	Irregular	NO	NO	Yes	DWI:Low ADC:2.26	DWI: Iso ADC:1.72	DWI:High ADC:1.03
71	M	Glioblastoma multiforme, WHO grade IV	Yes	CECT:Heterogeneous mass with rim enhancement, necrosis, and severe perifocal edema	OP, C/T, R/T	Yes	NO	3.6cm	Left frontal	Irregular	NO	NO	Yes	non-available	non-available	non-available
64	M	Glioblastoma multiforme, WHO grade IV	Yes	CECT:Heterogeneous mass with mild enhancement and severe perifocal edema	OP	Yes	NO	4.7cm	Rt parietal, right trigone, corpus callosun body and splenium	Irregular	NO	NO	Yes	DWI:High ADC:1.09	DWI:Iso ADC:1.75	DWI:High ADC:0.98
54	M	Glioblastoma multiforme, WHO grade IV	No		OP, R/T	Yes	NO	3.4cm	Lt temporal	Irregular	NO	Yes	Yes	non-available	non-available	non-available
40	F	Glioblastoma multiforme, WHO grade IV	Yes	CECT:Heterogeneous mass with enhancement and severe perifocal edema	OP, C/T, R/T	Yes	NO	5.4cm	Rt temporal, insular cortex, hippocampus, and basal ganglion	Irregular	NO	NO	Yes	DWI:Low ADC:1.9	DWI: Iso ADC:1.72	DWI:High ADC:0.76
36	M	Glioblastoma multiforme, WHO grade IV	Yes	CECT:Hypodense mass with hemorrhage, enhancement, and perifocal edema	OP, C/T, R/T	Yes	NO	6.5cm	Left temporal	Irregular	NO	NO	Yes	DWI:Low ADC:2.76	DWI: Iso ADC:1.78	DWI:High ADC:0.92
41	M	Glioblastoma multiforme, WHO grade IV	Yes	Hypodense mass with perifocal edema	OP, C/T, R/T	Yes	NO	3.2cm	Rt frontal	Irregular	NO	NO	Yes	DWI:Low ADC:2.53	DWI: Iso ADC:2	DWI:High ADC:1.12
47	F	Glioblastoma multiforme, WHO grade IV	Yes	CECT:Heterogeneous mass with enhancement and necrosis	C/T, R/T	NO	NO	4.5cm	Rt thalamus	Smooth	NO	NO	Yes	DWI:Low ADC:2.63	No edema	DWI:High ADC:0.69
54	F	Glioblastoma multiforme, WHO grade IV	Yes	CECT:Hypodense mass with rim enhancement and necrosis	OP, C/T, R/T	Yes	NO	6.0cm	Rt frontal, caudate nuclei, and putamen	Irregular	NO	NO	No	No necrosis	No edema	DWI:High ADC:0.88
22	M	Glioblastoma multiforme, WHO grade IV	Yes	Hypodense mass with hemorrhage and severe perofocal edema	OP, C/T, R/T	Yes	NO	4.3cm	Rt frontoparietal	Irregular	NO	NO	Yes	DWI:Low ADC:2.21	DWI:Low ADC:2.03	DWI:High ADC:0.83
55	M	Glioblastoma multiforme, WHO grade IV	Yes	Heterogeneous mass with hemorrhage and severe perifocal edema	OP, C/T, R/T	Yes	NO	5.6cm	Rt frontal	Irregular	NO	NO	Yes	DWI:Low ADC:1.43	DWI: Iso ADC:1.75	No contrast MRI
45	F	Glioblastoma multiforme, WHO grade IV	Yes	CECT:Heterogeneous mass with enhancement, necrosis, and severe perifocal edema	C/T, R/T	NO	NO	2.9cm	Lt thalamus	Irregular	NO	NO	Yes	DWI:Low ADC:1.72	DWI:Low ADC:1.45	DWI:High ADC:0.73
58	M	Glioblastoma multiforme, WHO grade IV	Yes	CECT:Heterogeneous mass with rim enhancement and severe perifocal edema	OP, C/T, R/T	Yes	NO	8.9cm	Lt fronto-temporal	Irregular	NO	NO	Yes	DWI:Low ADC:1.52	DWI: Iso ADC:1.41	DWI:High ADC:0.66
47	F	Glioblastoma multiforme, WHO grade IV	Yes	CECT:Heterogeneous mass with enhancement, necrosis, and severe perifocal edema	OP, C/T, R/T	NO	NO	5.8cm	Rt frontal	Irregular	NO	NO	Yes	DWI:Low ADC:3.13	DWI: Iso ADC:1.76	DWI:High ADC:0.84
64	F	Glioblastoma multiforme, WHO grade IV	No		OP, C/T, R/T	Yes	NO	6.0cm	Rt lateral ventricle with direct invasion to Rt temporal lobe	Irregular	NO	NO	Yes	DWI:Low ADC:1.55	DWI: Iso ADC:1.71	DWI:High ADC:0.82
73	M	Glioblastoma multiforme, WHO grade IV	Yes	CECT:Hypodense mass with mild enhancement	OP, C/T, R/T	Yes	NO	1.5cm	Rt high frontal	Irregular	Yes	NO	No	No necrosis	DWI: High ADC:1.23	DWI:High ADC:0.69
55	M	Glioblastoma multiforme, WHO grade IV	Yes	CECT:Heterogeneous mass with enhancement and necrosis	OP, C/T, R/T	NO	NO	5.5cm	Lt mesial temporal	Irregular	NO	NO	Yes	DWI:Low ADC:2.15	No edema	DWI:High ADC:0.71
70	M	Glioblastoma multiforme, WHO grade IV	Yes	Heterogeneous mass with necrosis	C/T, R/T	Yes	NO	3.3cm	Rt frontal and parietal parasagittal	Irregular	Yes	NO	Yes	DWI:Low ADC:2.13	No edema	DWI:High ADC:0.85
76	F	Glioblastoma multiforme, WHO grade IV	Yes	Hypodense mass with severe perifocal edema	OP	Yes	NO	4.9cm	Rt frontal	Irregular	NO	NO	Yes	DWI:Low No ADC	DWI:Iso No ADC	DWI:High No ADC
65	M	Glioblastoma multiforme, WHO grade IV	Yes	CECT:Heterogeneous mass with rim enhancement, necrosis, and severe perifocal edema	OP, C/T, R/T	Yes	NO	4cm	Rt frontal	Irregular	NO	Yes	Yes	DWI:Low ADC:1.04	DWI: Iso ADC:1.08	DWI:High ADC:0.9
84	M	Glioblastoma multiforme, WHO grade IV	Yes	CECT:Heterogeneous mass with enhancement, necrosis, and severe perifocal edema	C/T, R/T	Yes	NO	5.6cm	Rt frontotemporal periventricular/ striatocapsular region	Irregular	NO	NO	Yes	DWI:High ADC:1.1	DWI: Iso ADC:1.82	DWI:High ADC:0.81
50	F	Glioblastoma multiforme, WHO grade IV	Yes	CECT:Hypodense mass with mild enhancement and severe perifocal edema	OP, C/T	Yes	NO	5.2cm	Lt temporoparietooccipital	Irregular	NO	NO	Yes	DWI:Low ADC:2.89	DWI: Iso ADC:1.76	DWI:High ADC:1.77
39	M	Glioblastoma multiforme, WHO grade IV	No		OP, C/T, R/T	Yes	NO	6.3cm	Lt frontotemporoparietal and basal ganglia	Irregular	NO	NO	Yes	non-available	non-available	non-available
56	M	Glioblastoma multiforme, WHO grade IV	Yes	CECT: Cystic mass with enhancement, hemorrhage, and severe perifocal edema	OP, C/T, R/T	Yes	NO	7.8cm	Bilateral frontal base and corpus callosum	Irregular	NO	NO	Yes	DWI:Low ADC:2.84	DWI: Iso ADC:1.68	DWI:High ADC:0.69
70	M	Glioblastoma multiforme, WHO grade IV	Yes	CECT: Hypodense mass with rim enhancement, necrosis, and severe perifocal edema	OP, C/T, R/T	Yes	NO	3.4cm	Lt frontal	Irregular	NO	NO	Yes	DWI:Low ADC:1.38	DWI: Iso ADC:1.64	DWI:High ADC:0.99
80	M	Glioblastoma multiforme, WHO grade IV	Yes	CECT: Heterogeneous mass with enhancement, necrosis, and severe perifocal edema	C/T, R/T	Yes	NO	3.7cm	Rt thalamocapsular	Irregular	NO	NO	Yes	DWI:Low ADC:1.83	DWI: Iso ADC:2.04	DWI:High ADC:0.91
66	M	Glioblastoma multiforme, WHO grade IV	Yes	Hypodense mass with necrosis and severe perifocal edema	OP, C/T, R/T	NO	NO	6.3cm	Rt temporal	Irregular	NO	NO	Yes	DWI:Low ADC:2.79	DWI: Iso ADC:1.66	DWI:High ADC:0.93
66	F	Glioblastoma multiforme, WHO grade IV	No		C/T, R/T	unknown	NO	5.3cm	Bilateral frontal and corpus callosum	Irregular	Yes	Yes	Yes	DWI:Low ADC:1.67	DWI: Iso ADC:1.43	DWI:High ADC:0.86
63	F	Glioblastoma multiforme, WHO grade IV	No		OP, C/T, R/T	Yes	NO							non-available	non-available	non-available
87	F	Glioblastoma multiforme, WHO grade IV	Yes	CECT: Heterogeneous, cyctic mass with enhancement and necrosis	OP	unknown	NO	4.7cm	Lt frontotemporal base	Irregular	NO	NO	Yes	DWI:Low ADC:2.61	DWI: Iso ADC:1.16	DWI:High ADC:0.87
43	F	Glioblastoma multiforme, WHO grade IV	Yes	CECT: Heterogeneous mass with enhancement, necrosis, and severe perifocal edema	OP, C/T, R/T	NO	NO	6.8cm	Rt frontoparietal	Irregular	NO	NO	Yes	DWI:Low ADC:2.1	DWI: Iso ADC:1.86	DWI:High ADC:0.83
46	M	Glioblastoma multiforme, WHO grade IV	Yes	CECT: Heterogeneous mass with enhancement, necrosis, and severe perifocal edema	OP, C/T, R/T	Yes	NO	3.7cm	Rt frontal and corpus callosum	Irregular	Yes	NO	Yes	DWI:Low ADC:2.54	DWI: Iso ADC:1.6	DWI:High ADC:0.99
78	M	Glioblastoma multiforme, WHO grade IV	Yes	Hypodense mass with hemorrhage and severe perifocal edema	OP, C/T, R/T	NO	NO	5.2cm	Lt fronto-temporal	Irregular	NO	NO	Yes	DWI:Low ADC:1.91	DWI: Iso ADC:1.91	DWI:High ADC:0.91
68	F	Glioblastoma multiforme, WHO grade IV	Yes	CECT: Heterogeneous mass with rim enhancement, necrosis, and severe perifocal edema	OP, C/T, R/T	Yes	NO	5.9cm	Rt frontal	Irregular	NO	NO	Yes	DWI:High ADC:1.38	DWI: Iso ADC:1.79	DWI:High ADC:1.02
51	F	Glioblastoma multiforme, WHO grade IV	Yes	CECT: Heterogeneous mass with hemorrhage, enhancement, and severe perifocal edema	OP, C/T	Yes	NO	4.7cm	Rt frontal and lateral ventricle	Irregular	NO	NO	Yes	DWI:Low ADC:2.41	DWI: Iso ADC:1.98	DWI:High ADC:1.54
68	M	Glioblastoma multiforme, WHO grade IV	No		OP, C/T, R/T	Yes	NO							non-available	non-available	non-available
36	F	Glioblastoma multiforme, WHO grade IV	Yes	Hypodense mass with perifocal edema	OP, C/T, R/T	Yes	NO	6.5cm	Lt frontal	Irregular	NO	NO	Yes	DWI:Low ADC:2.73	No edema	DWI:High ADC:1.28
69	F	Glioblastoma multiforme, WHO grade IV	Yes	CECT: Heterogeneous mass with hemorrhage, necrosis, enhancement, and perifocal edema	OP, C/T, R/T	Yes	NO	5.8cm	Rt temporoparietal	Irregular	NO	NO	Yes	DWI:Low ADC:2.73	DWI: Iso ADC:1.23	DWI:High ADC:0.78
72	F	Glioblastoma multiforme, WHO grade IV	Yes	Hypodense mass with perifocal edema	OP, R/T	Yes	No	2.7cm	Lt fronto-temporal	Irregular	No	No	Yes	DWI: Iso- ADC:1.0	DWI: Low ADC 1.84	DWI: Iso- ADC:0.95
46	F	Glioblastoma multiforme, WHO grade IV	Yes	Infiltrative parenchyma and periventicle enhacing mass	OP	Yes	No	3.5cm	Right temporoparietal, frontal horn periventricle	Irregular	Yes	No	Yes	DWI: High ADC: 0.88	DWI: Low ADC: 1.31	DWI: Iso- ADC:1.02
57	F	Glioblastoma multiforme, WHO grade IV	No		OP	Yes	No	5.2cm	Left parietooccipital and medial frontoparietal	Irregular	Yes	No	Yes	DWI: Low ADC: 2.54	DWI: Iso ADC 1.02	DWI: High ADC: 1.11
76	M	Glioblastoma multiforme, WHO grade IV	Yes	Irregularly enhanced tumor with severe perifocal edema	OP, R/T	Yes	No	4.3cm	Right temporal lobe	Irregular	No	No	Yes	DWI:Low ADC:2.44	DWI: Low ADC: 1.67	DWI: Iso ADC 1.13
50	M	Glioblastoma multiforme, WHO grade IV	Yes	Irregular hypodense mass with severe perifocal edema	OP, R/T	Yes	No	5.3cm	Right parietal	Irregular	No	No	Yes	DWI:High ADC 0.86	DWI: Low ADC : 1.45	DWI: High ADC 1.01
36	M	Glioblastoma multiforme, WHO grade IV	No		OP, R/T	Yes	No	5.1cm	Right frontoparietal	Irregular	No	Yes	Yes	DWI:Low ADC:2.49	DWI:Iso ADC:0.81	DWI: High ADC:0.47
58	M	Glioblastoma multiforme, WHO grade IV	Yes	Rim-enhanced necrotic mass with severe perifocal edema	OP, R/T	Yes	No	4.5cm	Left frontal	Irregular	No	No	Yes	DWI:Iso ADC:1.69	DWI:Iso ADC:1.78	DWI:high ADC:0.91
83	F	Glioblastoma multiforme, WHO grade IV	No		OP	No	No	7.3cm	Right parietoocciptial	Irregular	No	No	Yes	DWI:Low ADC:1.36	DWI:Low ADC:0.88	DWI:High ADC:0.81
67	M	Glioblastoma multiforme, WHO grade IV	No		OP, R/T	Yes	No	6cm	Right temporal lobe	Irregular	No	Yes	Yes	DWI:Low ADC:1.24	DWI:Low ADC:1.43	DWI:High ADC:0.97
71	M	Glioblastoma multiforme, WHO grade IV	Yes	Hypodense masses with perifocal edema	OP, R/T	No	No	3.8cm	Right medial temporal	Irregular	No	Yes	Yes	DWI:Low ADC:2.49	DWI:Iso ADC:1.6	DWI:High ADC:1.01
79	F	Glioblastoma multiforme, WHO grade IV	Yes	Hypodense masses with perifocal edema	OP,R/T	No	No	4.3cm	Left temporal	Irregular	No	No	Yes	DWI:Low ADC:2.45	DWI:Iso ADC:1.62	DWI:High ADC:1.04
56	M	Glioblastoma multiforme, WHO grade IV	Yes	Hypodense masses with perifocal edema	OP,R/T	Yes	No	5.4cm	Left frontal	Irregular	No	Yes	Yes	DWI:Low ADC:3.07	DWI:Low ADC:1.68	DWI:Low ADC:1.32
58	F	Glioblastoma multiforme, WHO grade IV	Yes	Mixed enhancing solid and cystic mass	OP,R/T	Yes	No	6.5cm	Left temporal	Irregular	No	No	Yes	DWI:Low ADC:2.41	DWI:Iso ADC:1.32	DWI:High ADC:1.34
69	M	Glioblastoma multiforme, WHO grade IV	No		OP,R/T	Yes	No	6.3cm	Left temporooccipital	Irregular	Yes	Yes	Yes	DWI:High ADC:0.98	DWI:Low ADC:0.75	DWI:High ADC:0.84
54	M	Glioblastoma multiforme, WHO grade IV	Yes	Hypodense masses with perifocal edema	OP,R/T	Yes	No	5.0cm	Right temporal lobe	Irregular	No	No	Yes	non-available	non-available	non-available
71	M	Glioblastoma multiforme, WHO grade IV	Yes	Hypodense and necrotic masses	OP, R/T, C/T	Yes	No	3.5cm	Left temporal	Irregular	No	Yes	Yes	DWI:Low ADC:2.75	DWI:Iso ADC:1.06	DWI:High ADC:1.59
45	M	Glioblastoma multiforme, WHO grade IV	Yes	Irregualy enhancing masswith necrosis	OP,R/T,C/T	Yes	No	6.8cm	Left frontal	Irregular	No	No	Yes	DWI:Low ADC:2.54	DWI:Iso ADC:0.85	DWI:High ADC:0.43
77	M	Glioblastoma multiforme, WHO grade IV	Yes	Hypodense masses with perifocal edema	OP,R/T,C/T	Yes	No	5.2cm	Left temporal	Irregular	No	No	Yes	DWI:Low ADC:2.54	DWI:Iso ADC:1.14	DWI:High ADC:1.30
36	F	Glioblastoma multiforme, WHO grade IV	Yes	Hypodense masses with perifocal edema	OP,R/T	Yes	No	5.5cm	Rigiht frontal and corpus callosum	Irregular	Yes	Yes	Yes	DWI:Low ADC:2.66	DWI:Iso ADC:1.52	DWI:High ADC:1.11
71	F	Glioblastoma multiforme, WHO grade IV	Yes	Hypodense masses	OP,R/T	Yes	No	1.7cm	Right frontotemporal	Irregular	Yes	Yes	Yes	DWI:Low ADC:2.38	DWI:Iso ADC:1.02	DWI:Low ADC:1.58
45	M	Glioblastoma multiforme, WHO grade IV	Yes	Mixed density masses	OP,R/T,C/T	Yes	No	5.6cm	Right temporal	Irregular	No	No	Yes	DWI:Low ADC:1.86	DWI:Iso ADC:0.94	DWI:High ADC:0.83
47	M	Glioblastoma multiforme, WHO grade IV	Yes	Necrotic masses with perifocal edema	OP, R/T	Yes	No	4.3cm	Let parietal and corpus callosum	Irregular	Yes	No	Yes	DWI:Low ADC:1.58	DWI:Iso ADC:1.48	DWI:High ADC:0.96
78	M	Glioblastoma multiforme, WHO grade IV	Yes	Enhancing isodense mass with some necrosis	OP, R/T	No	No	6.6cm	Left frontal	Irregular	No	No	Yes	DWI:Low ADC:1.54	DWI:Low ADC:1.55	DWI:High ADC:0.81
72	M	Glioblastoma multiforme, WHO grade IV	Yes	Hypodense mass with perifocal edema	OP, R/T	No	No	6cm	Right parietal, Left temporal	Irregular	Yes	Yes	Yes	DWI:Low ADC:2.47	DWI:Iso ADC:1.25	DWI:High ADC:0.83
68	M	Glioblastoma multiforme, WHO grade IV	Yes	Hypodense mass with perifocal edema	OP, R/T	Yes	No	3.9cm	Left parietal	Irregular	No	No	Yes	DWI:Low ADC:2.01	DWI:Iso ADC:1.05	DWI:High ADC:0.92
61	F	Glioblastoma multiforme, WHO grade IV	Yes	Hypodense masse with tumoral hemorrahge	OP,R/T,C/T	Yes	No	4.3cm	Right frontoparietal and left frontal	Irregular	Yes	No	Yes	DWI:Low ADC:1.55	DWI:Iso ADC:0.95	DWI:High ADC:0.77
49	M	Glioblastoma multiforme, WHO grade IV	Yes	Enhancing isodense mass with some necrosis	OP	No	No	3.8cm	Left temporal	Irregular	No	Yes	Yes	DWI:Low ADC:1.80	DWI:Iso ADC:1.02	DWI:High ADC:0.57
86	M	Glioblastoma multiforme, WHO grade IV	No	Mixed isodense mass with necrotic area and perifocal edema	OP	No	No	4.7cm	Left parietal	Irregular	No	No	Yes	DWI:Low ADC:2.79	DWI:Iso ADC:0.91	DWI:Iso ADC:1.10
43	F	Glioblastoma multiforme, WHO grade IV	Yes	Hypodense and necrotic masses	OP,R/T,C/T	No	No	7.1cm	Right parietal	Irregular	No	No	Yes	DWI:Low ADC:2.73	DWI:Iso ADC:1.11	DWI:High ADC:1.23
59	F	Glioblastoma multiforme, WHO grade IV	Yes	Rim-enhanced necrotic mass with perifocal edema	OP, R/T	Yes	No	3.5cm	Right parietal	Irregular	No	No	Yes	DWI:Low ADC:1.68	DWI:Low ADC:1.81	DWI:High ADC:1.04
53	M	Glioblastoma multiforme, WHO grade IV	Yes	Hypodense mass with perifocal edema	OP, R/T	Yes	No	4.1cm	Left parietal	Irregular	No	No	Yes	DWI:Low ADC:2.14	DWI:Iso ADC:1.15	DWI:High ADC:0.73
53	F	Glioblastoma multiforme, WHO grade IV	Yes	Isodense mass with necrotic area	OP,R/T,C/T	Yes	No	8cm	Right temporal and parietal	Irregular	Yes	No	Yes	DWI:Low ADC:3.19	DWI:Iso ADC:1.36	DWI: High ADC: 1.04
45	M	Glioblastoma multiforme, WHO grade IV	Yes	poorly marginated isodense cortex mas	OP, R/T	Yes	No	2.8cm	Right temporoparietal, frontal horn periventricle	Irregular	No	No	Yes	DWI:Low ADC: 2.05	DWI:Iso ADC:2.07	DWI:High ADC:0.98
53	F	Glioblastoma multiforme, WHO grade IV	Yes	Mixed isodense mass with necrotic area	OP, R/T	Yes	No	5.6cm	Left frontotemporal	Irregular	No	No	Yes	DWI:Low ADC:1.96	DWI:Iso ADC:1.70	DWI:High ADC:0.74
75	F	Glioblastoma multiforme, WHO grade IV	No		OP	Yes	No	6.2cm	Left parietal	Irregular	No	No	No	No necrosis	DWI:Iso ADC:0.81	DWI:High ADC:0.74
39	F	Glioblastoma multiforme, WHO grade IV	Yes	Hypodense mass with perifocal edema	OP,R/T,C/T	Yes	No	4.4cm	Right temporal	Irregular	No	No	Yes	DWI:Low ADC:1.88	DWI:Iso ADC:1.23	DWI:High ADC:0.98
84	F	Glioblastoma multiforme, WHO grade IV	Yes	Rim enhanced necrotic masses	OP, R/T	No	No	4.8cm	Left temporal	Irregular	No	Yes	Yes	DWI:Low ADC:2.53	DWI:Iso ADC:0.84	DWI:High ADC:0.81
39	M	Glioblastoma multiforme, WHO grade IV	Yes	Isodense mass with necrotic area and perifocal edema	OP, R/T	Yes	No	4.8cm	Right occipital	Irregular	No	No	Yes	DWI:Low ADC:1.15	DWI:Iso ADC:1.21	DWI:High ADC:1.07
80	M	Glioblastoma multiforme, WHO grade IV	Yes	Hypodense masses with perifocal edema	OP,R/T,C/T	No	No	5.4cm	Left temporoparietal	Irregular	No	Yes	Yes	DWI:Low ADC:2.81	DWI:Iso ADC:1.10	DWI:High ADC:0.98
