# Supplementary material for: Differentiation between Glioblastoma Multiforme and Primary Cerebral Lymphoma: Additional Benefits of Quantitative Diffusion-Weighted MR Imaging
Source: PLoS One. 2016 Sep 15;11(9):e0162565. doi: 10.1371/journal.pone.0162565 (PMC5025144; doi:10.1371/journal.pone.0162565)
Supplement: S1 File — (ZIP) [file pone.0162565.s001.zip › PlosONE Supporting Files/PlosOne PCL Data.xls]

## Sheet: Sheet
Age	Gender	Pathology	pre-treatment CT	Major CT Findings (density and enhancement)	Treatment (OP,C/T,R/T)	Progression of residual tumor or Recurrence	Metastasis at diagnosis	Tumor size (cm)	Tumor location	Tumor Margin	Multiplicity	Daughter nodule	Tumor necrosis	DWI and ADC in necrosis area (signal and value)	DWI and ADC in edema area (signal and value)	DWI and ADC in most enhanced area (signal and value)
38	F	Diffuse large B-cell lymphoma	Yes	Slightly hyperdense mass	C/T	Yes	No	1.5cm, 1.1cm, 2.2cm	Right midbrain, Right posterior internal capsule, Left frontal	Smooth	Yes	No	No	No necrosis	No edema	DWI: High, ADC=0.59
77	M	Diffuse large B-cell lymphoma	Yes	Mild hyperdense mass with severe perifocal edema	C/T	No	No	3.2cm	Left parietal	Irregular	No	No	No	No necrosis	DWI: Iso, ADC=1.81	DWI: High, ADC=0.76
41	F	Diffuse large B-cell lymphoma	Yes	CECT: Hyperdense mass with enhancement, mild necrosis,. and severe perifocal edema	C/T, R/T	Yes	No	4.3cm	Bilateral frontal	Irregular	No	Yes	Yes	DWI:Low, ADC=1.69	DWI:Iso, ADC=1.85	DWI:High, ADC=0.71
45	F	Diffuse large B-cell lymphoma	No		OP, C/T, R/T	Yes	No	2cm	Rt frontal	Irregular	No	No	No	No necrosis	DWI:Low, ADC: 1.85	DWI: High, ADC:0.71
71	F	Diffuse large B-cell lymphoma	Yes	Isodense mass with peifocal edema	C/T	Yes	No	4.1cm	Rt thalamus, frontoparietal and basal ganglia	Irregular	No	No	No	No necrosis	DWI: High, ADC=1.25	DWI: High, ADC=0.84
74	M	Diffuse large B-cell lymphoma	Yes	CECT: Heterogeneous mass with enhancement, hemorrhage, and severe perifocal edema	OP, C/T, R/T	No	No	2.7cm	Rt parietal	Smooth	No	No	No	No necrosis	DWI:Iso, ADC=1.9	DWI: High, ADC=0.94
73	F	Diffuse large B-cell lymphoma	No		C/T	No	No	3.9cm	Rt basal ganglia	Irregular	No	No	Yes	DWI:Low, ADC=1.62	DWI:Iso, ADC=1.86	DWI: High, ADC=0.59
66	F	Diffuse large B-cell lymphoma	Yes	Heterogeneous mass with enhancement and perifocal edema	other hospital	No	No	3.2cm	Lt frontal, BG, thalamus, midbrain	Irregular	No	No	Yes	DWI:Iso, ADC=1.84	DWI:Iso, ADC=1.85	DWI: High, ADC=0.97
56	M	Diffuse large B-cell lymphoma	Yes	CECT: Mild hyperdense mass with enhancement and severe perifocal edema	OP, C/T, R/T	No	No	4.8cm	Rt frontal base	Irregular	No	No	Yes	DWI:Low, ADC=1.80	DWI:Low, ADC=1.85	DWI: High, ADC=0.67
38	F	Diffuse large B-cell lymphoma	No	CECT: Mild hyperdense mass with enhancement and severe perifocal edema	OP, C/T	Yes	No	4.3cm	Lt frontal	Irregular	No	No	No	No necrosis	DWI:Iso, ADC=1.83	DWI: High, ADC=0.47
55	F	Diffuse large B-cell lymphoma	Yes	Hypodense mass with severe perifocal edema	OP, C/T	No	No	1cm, 0.9cm	Rt parietal, Lt cerebellum	Smooth	Yes	No	No	No necrosis	DWI:Low, ADC=2.15	DWI: High, ADC=1.09
58	M	Diffuse large B-cell lymphoma	Yes	CECT: Mild hyperdense mass with enhancement and severe perifocal edema	OP, C/T, R/T	Yes	No	6.2cm	Rt frontoparietal, BG, corpus callosum, cingulate gyrus	Irregular	Yes	No	Yes	DWI:Low, ADC=1.5	DWI:Low, ADC=2.18	DWI: High, ADC=0.87
54	F	Diffuse large B-cell lymphoma	Yes	CECT: Heterogeneous mass with enhancement, necrosis, and severe perifocal edema	OP, C/T	No	No	4cm	Lt frontoparietal, Lt cerebellum	Smooth	No	No	No	No necrosis	DWI:Iso, ADC=1.52	DWI: High, ADC=0.86
74	M	Diffuse large B-cell lymphoma	No		OP, C/T	unknown	Yes	3cm	Rt frontal, corpus callosum, and periventricular region	Irregular	Yes	No	No	No necrosis	DWI:Iso, ADC=1.47	DWI: High, ADC=0.73
75	F	Diffuse large B-cell lymphoma	Yes	Isodense mass with perifocal edema	OP	No	NO	4.7cm	Left frontal	Smooth	No	No	No	No necrosis	DWI: low, ADC: 2.04	DWI: high, ADC=0.68
67	M	Diffuse large B-cell lymphoma	No		OP, C/T, R/T	Yes	No	3.9cm	Rigth cerebellum and brainstem	Irregular	No	No	Yes	DWI:Low, ADC :1.69	DWI: low, ADC: 1.55	DWI: high, ADC:0.67
64	F	Diffuse large B-cell lymphoma	No	Isodense mass with perifocal edema	OP, C/T	Yes	No	6.1cm	Left frontal	Smooth	No	No	Yes	DWI:Low, ADC=1.58	DWI: low, ADC: 1.87	DWI: high, ADC=0.73
72	F	Diffuse large B-cell lymphoma	No		OP, C/T,R/T	Yes	No	3.7cm, 2.2cm, 2.0cm	Bifrontal and right occipital	Smooth	Yes	No	Yes	DWI:Low, ADC=1.78	DWI: low, ADC: 1.96	DWI: high, ADC=0.65
50	F	Diffuse large B-cell lymphoma	Yes	Slightly hyperdense	OP, R/T	Yes	No	3.8cm	Right frontal	Smooth	No	No	No	No necrosis	DWI: low, ADC: 1.90	DWI: high, ADC=0.56
53	M	Diffuse large B-cell lymphoma	Yes	Isodense	OP, C/T,R/T	Yes	No	1.1cm	Rigiht temporal	Smooth	No	No	No	No necrosis	DWI: low, ADC: 1.34	DWI: high, ADC=0.81
41	M	Diffuse large B-cell lymphoma	Yes	Slightly hyperdense	OP, C/T,R/T	Yes	No	4.5cm	Right frontoparietal, cerebellum	Smooth	Yes	No	No	No necrosis	DWI: low, ADC: 1.66	DWI: high, ADC=0.67
58	M	Diffuse large B-cell lymphoma	Yes	Isodense	C/T, R/T	No	No	2.1cm	Left frontal periventricle, cerebellum	Irregular	Yes	No	No	No necrosis	DWI: low, ADC: 1.12	DWI: high, ADC=0.68
