# Supplementary material for: Differentiation between Glioblastoma Multiforme and Primary Cerebral Lymphoma: Additional Benefits of Quantitative Diffusion-Weighted MR Imaging
Source: PLoS One. 2016 Sep 15;11(9):e0162565. doi: 10.1371/journal.pone.0162565 (PMC5025144; doi:10.1371/journal.pone.0162565)
Supplement: S1 File — (ZIP) [file pone.0162565.s001.zip › PlosONE Supporting Files/PosOne GBM PLC ADC gradient of Edema.xls]

## Sheet: 工作表1
	GBM	ADCe1	ADCe 2	ADCe 3	e2-e1	e3-e2	e3-e1
		1.56	1.79	1.82	0.23	0.03	0.26
		1.34	1.37	1.44	0.03	0.07	0.1
		1.5	1.46	1.46	-0.04	0	-0.04
		1.322	1.403	1.815	0.081	0.412	0.493
		1.586	1.742	1.779	0.156	0.037	0.193
		1.104	1.28	1.245	0.176	-0.035	0.141
		1.632	1.879	2.028	0.247	0.149	0.396
		1.771	1.927	2.103	0.156	0.176	0.332
		1.537	1.539	1.519	0.002	-0.02	-0.018
		1.645	1.838	1.898	0.193	0.06	0.253
		1.555	1.719	1.662	0.164	-0.057	0.107
		1.509	1.677	1.768	0.168	0.091	0.259
		1.713	2.018	2.001	0.305	-0.017	0.288
		1.859	2.241	2.368	0.382	0.127	0.509
		1.554	1.718	1.78	0.164	0.062	0.226
		1.277	1.409	1.368	0.132	-0.041	0.091
		1.651	1.863	1.714	0.212	-0.149	0.063
		1.437	1.659	1.696	0.222	0.037	0.259
		1.475	1.682	1.923	0.207	0.241	0.448
		1.845	2.211	2.002	0.366	-0.209	0.157
		1.607	1.748	1.739	0.141	-0.009	0.132
		1.336	1.464	1.481	0.128	0.017	0.145
		1.502	1.603	1.728	0.101	0.125	0.226
		1.674	1.646	1.619	-0.028	-0.027	-0.055
		1.548	1.881	1.754	0.333	-0.127	0.206
		1.669	1.755	1.794	0.086	0.039	0.125
		1.65	1.814	1.82	0.164	0.006	0.17
		1.677	1.734	1.746	0.057	0.012	0.069
		1.368	1.424	1.589	0.056	0.165	0.221
		1.297	1.505	1.515	0.208	0.01	0.218
		1.651	1.834	1.82	0.183	-0.014	0.169
		1.438	1.504	1.59	0.066	0.086	0.152
		1.435	1.504	1.59	0.069	0.086	0.155
median	Median	1.554	1.718	1.746	0.164	0.0235	0.1995
Q1	Q1	1.436	1.5045	1.5895	0.08975	-0.01925	0.1115
Q3	Q3	1.6505	1.826	1.82	0.211	0.08575	0.259
	PCL	ADCe1	ADCe 2	ADCe 3	e2-e1	e3-e2	e3-e1
		1.8	1.816	1.8	0.016	-0.016	0
		1.68	1.529	1.611	-0.151	0.082	-0.069
		1.711	1.699	1.643	-0.012	-0.056	-0.068
		1.793	1.907	1.793	0.114	-0.114	0
		1.842	1.881	1.777	0.039	-0.104	-0.065
		1.944	1.843	1.751	-0.101	-0.092	-0.193
		1.858	1.952	1.88	0.094	-0.072	0.022
		2.104	2.302	2.155	0.198	-0.147	0.051
		1.589	1.624	1.536	0.035	-0.088	-0.053
		1.598	1.549	1.559	-0.049	0.01	-0.039
		3.216	3.194	3.268	-0.022	0.074	0.052
		1.304	1.459	1.304	0.155	-0.155	0
		1.696	1.594	1.535	-0.102	-0.059	-0.161
		1.713	1.536	1.368	-0.177	-0.168	-0.345
		1.713	1.843	1.753	0.13	-0.09	0.04
		1.785	1.865	1.907	0.08	0.042	0.122
		1.469	1.185	1.419	-0.284	0.234	-0.05
	Median	1.713	1.816	1.751	0.016	-0.072	-0.039
	Q1	1.68	1.549	1.536	-0.10125	-0.104	-0.068
	Q3	1.842	1.881	1.8	0.094	0.01	0.02
